# Supplementary material for: Structural basis of transcription-coupled H3K36 trimethylation by Set2 in coordination with FACT
Source: Sci Adv. 2026 Jan 28;12(5):eaed1952. doi: 10.1126/sciadv.aed1952 (PMC12851032; doi:10.1126/sciadv.aed1952)
Supplement: Supplementary file 2 — Movie S1 [file sciadv.aed1952_movie_s1.zip]

Archive with 1 entries (1 files):
- sciadv.aed1952_movie_s1.mp4
